# Supplementary material for: Cryopreservation of vegetative thalli of Ulva species
Source: J Appl Phycol. 2024 Jul 6;36(5):3011–6. doi: 10.1007/s10811-024-03300-3 (PMC11452468; doi:10.1007/s10811-024-03300-3)
Supplement: Supplementary file 2 — Supplementary file2 (XLSX 11 KB) [file 10811_2024_3300_MOESM2_ESM.xlsx]

## Sheet: Feuil1
Strain	Species	Country	Location	Latitude	Longitude
CAL20	U.gigantea	Ireland	Callaghuigh	53.2609	-9.62474
BLD4	U. australis	France	Beliard	48.5352	-2.64118
BLD17	U. australis	France	Beliard	48.5352	-2.64118
BLD18	U. australis	France	Beliard	48.5352	-2.64118
HALAUS2	U. australis	France	Roscoff	48.7273	-3.98763
SMU5	U. australis	France	Saint-Maurice	48.5265	2.62975
ROUN14	U. rigida	Ireland	Roundstone	53.4143	-9.90883
CORA14	U. uncialis	Ireland	Coral strand	53.2463	-9.62914
RIS1	U. uncialis	Ireland	Ris beach	48.093	-4.30575
RIS10	U. uncialis	Ireland	Ris beach	48.093	-4.30575
CLO7	U. fenestrata	Ireland	Clonakilty	51.6181	-8.87702
DUN1	U. lacinulata	Ireland	Dungarvan	52.0818	-7.62261
COU1	U. lacinulata	Ireland	Coutrmacsherry	51.6346	-8.7046
COU2	U. lacinulata	Ireland	Coutrmacsherry	51.6346	-8.7046
R13	U. lacinulata	Portugal	Ilhavo	40.6133	-8.67339
R32	U. lacinulata	Portugal	Ilhavo	40.6133	-8.67339
RUS41	U. compressa	Ireland	Rusheen bay	53.2523	-9.12524
RUS42	U. compressa	Ireland	Rusheen bay	53.2523	-9.12524
