# Supplementary material for: Cryopreservation of vegetative thalli of Ulva species
Source: J Appl Phycol. 2024 Jul 6;36(5):3011–6. doi: 10.1007/s10811-024-03300-3 (PMC11452468; doi:10.1007/s10811-024-03300-3)
Supplement: Supplementary file 3 — Supplementary file3 (XLSX 21 KB) [file 10811_2024_3300_MOESM3_ESM.xlsx]

## Sheet: Feuil1
Recovery results of the strains used for cryopreservation test
Strain	Species	Pre-freezing temperature -40°C	Pre-freezing temperature -80°C	% bleaching (Day10)?	Recovery?	Sporulation?	Microalgae contamination in pre-culture?
CAL20.1	U.gigantea		Ï	50	Yes	No	No
CAL20.2	U.gigantea		Ï	100	No	No	No
CAL20.3	U.gigantea		Ï	100	No	No	No
BLD4.1	U. australis		Ï	NA	Yes	No	No
BLD4.2	U. australis		Ï	NA	Yes	No	No
BLD4.3	U. australis		Ï	NA	Yes	No	No
BLD17.1	U. australis		Ï	0	Yes	No	No
BLD17.2	U. australis		Ï	0	Yes	No	No
BLD17.3	U. australis		Ï	0	Yes	No	No
BLD18.1	U. australis		Ï	0	Yes	No	No
BLD18.2	U. australis		Ï	0	Yes	No	No
BLD18.3	U. australis		Ï	0	Yes	No	No
BLD18.4	U. australis		Ï	0	Yes	No	No
BLD18.5	U. australis		Ï	0	Yes	No	No
BLD18.6	U. australis		Ï	0	Yes	No	No
BLD18.7	U. australis	Ï		100	No	No	No
BLD18.8	U. australis	Ï		100	No	No	No
HALAUS2.1	U. australis		Ï	0	Yes	No	No
HALAUS2.2	U. australis		Ï	0	Yes	No	No
HALAUS2.3	U. australis		Ï	0	Yes	No	No
SMU5.1	U. australis		Ï	0	Yes	No	No
SMU5.2	U. australis		Ï	0	Yes	No	No
SMU5.3	U. australis		Ï	0	Yes	No	No
CLO7.1	U. fenestrata		Ï	0	Yes	No	No
CLO7.2	U. fenestrata		Ï	0	Yes	No	No
CLO7.3	U. fenestrata		Ï	0	Yes	No	No
CLO7.4	U. fenestrata		Ï	0	Yes	No	No
CLO7.5	U. fenestrata		Ï	0	Yes	No	No
CLO7.6	U. fenestrata		Ï	0	Yes	No	No
CLO7.7	U. fenestrata	Ï		100	No	No	No
CLO7.8	U. fenestrata	Ï		100	No	No	No
COU1.1	U. lacinulata		Ï	73	Yes	No	No
COU1.2	U. lacinulata		Ï	86	Yes	No	No
COU1.3	U. lacinulata		Ï	76	Yes	No	No
COU1.4	U. lacinulata		Ï	69	Yes	No	No
COU1.5	U. lacinulata		Ï	73	Yes	No	No
COU1.6	U. lacinulata		Ï	29	Yes	No	No
COU1.7	U. lacinulata		Ï	100	No	Yes	Yes
COU1.8	U. lacinulata		Ï	100	No	Yes	Yes
COU1.9	U. lacinulata		Ï	100	No	No	No
COU2.1	U. lacinulata		Ï	66	Yes	No	Yes
COU2.2	U. lacinulata		Ï	40	Yes	No	Yes
COU2.3	U. lacinulata		Ï	65	No	Yes	Yes
COU2.4	U. lacinulata		Ï	23	No	Yes	Yes
COU2.5	U. lacinulata		Ï	85	No	Yes	Yes
COU2.6	U. lacinulata	Ï		23	Yes	No	Yes
COU2.7	U. lacinulata	Ï		85	No	No	Yes
DUN1.1	U. lacinulata		Ï	25	Yes	No	No
DUN1.2	U. lacinulata		Ï	59	Yes	No	No
DUN1.3	U. lacinulata		Ï	25	Yes	No	No
DUN1.4	U. lacinulata	Ï		82	No	No	No
DUN1.5	U. lacinulata	Ï		42	Yes	No	No
R13.1	U. lacinulata		Ï	92	Yes	No	No
R13.2	U. lacinulata		Ï	91	Yes	No	No
R13.3	U. lacinulata		Ï	100	No	No	No
R32.1	U. lacinulata		Ï	66	Yes	No	No
R32.2	U. lacinulata		Ï	89	Yes	No	No
R32.3	U. lacinulata		Ï	100	No	No	No
CORA14.1	U. uncialis		Ï	29	Yes	No	No
CORA14.2	U. uncialis		Ï	9	Yes	No	No
CORA14.3	U. uncialis		Ï	6	Yes	No	No
RIS1.1	U. uncialis		Ï	91	Yes	No	No
RIS1.2	U. uncialis		Ï	85	Yes	No	No
RIS1.3	U. uncialis		Ï	75	Yes	No	No
RIS10.1	U. uncialis		Ï	76	Yes	No	No
RIS10.2	U. uncialis		Ï	80	Yes	No	No
RIS10.3	U. uncialis		Ï	63	Yes	No	No
RUS41.1	U. compressa		Ï	3	Yes	No	No
RUS41.2	U. compressa		Ï	0	Yes	No	No
RUS41.3	U. compressa		Ï	0	Yes	No	No
RUS42.1	U. compressa		Ï	0	Yes	No	No
RUS42.2	U. compressa		Ï	0	Yes	No	No
RUS42.3	U. compressa		Ï	0	Yes	No	No
ROUN14.1	U. rigida		Ï	43	Yes	No	No
ROUN14.2	U. rigida		Ï	0	Yes	No	No
ROUN14.3	U. rigida		Ï	2	Yes	No	No
ROUN14.4	U. rigida	Ï		100	No	No	No
ROUN14.5	U. rigida	Ï		100	No	No	No
Summary of recovery results of the strains used for cryopreservation test with prefreezing temperature -80°C
Strain	Species	Total replicates cryopreserved	Storage time in liquid nitrogen (days)	Total recovered thalli	% Strain recovery
CAL20	U.gigantea	3	120	1	33.3333
BLD4	U. australis	3	14	3	100
BLD17	U. australis	3	120	3	100
BLD18	U. australis	6	14	6	100
HALAUS2	U. australis	3	120	3	100
SMU5	U. australis	3	120	3	100
ROUN14	U. rigida	3	14	3	100
CORA14	U. uncialis	3	120	3	100
RIS1	U. uncialis	3	14	3	100
RIS10	U. uncialis	3	14	3	100
CLO7	U. fenestrata	6	14	6	100
DUN1	U. lacinulata	3	14	3	100
COU1	U. lacinulata	9	14, n=6; 120, n=3	6 (14d, n=4; 120d, n=2)	66.6667
COU2	U. lacinulata	5	14	3	60
R13	U. lacinulata	3	120	2	66.6667
R32	U. lacinulata	3	120	2	66.6667
RUS41	U. compressa	3	120	3	100
RUS42	U. compressa	3	120	3	100
Summary of recovery results of the strains used for cryopreservation test with prefreezing temperature -40°C
Strain	Species	Total replicates cryopreserved	Total recovered thalli	% strain recovery
BLD18	U. australis	2	0	0
DUN1	U. lacinulata	2	1	50
COU2	U. lacinulata	2	1	50
ROUN14	U. rigida	2	0	0
CLO7	U. fenestrata	2	0	0
