# Supplementary material for: Cryopreservation of vegetative thalli of Ulva species
Source: J Appl Phycol. 2024 Jul 6;36(5):3011–6. doi: 10.1007/s10811-024-03300-3 (PMC11452468; doi:10.1007/s10811-024-03300-3)
Supplement: Supplementary file 4 — Supplementary file4 (XLSX 10 KB) [file 10811_2024_3300_MOESM4_ESM.xlsx]

## Sheet: Feuil2
Fisher's Exact Test, Pairwise comparaison of survival between species during short-term cryopreservation test (p<0.05)
	U. australis	U. lacinulata	U. rigida	U. fenestrata	U. uncialis
U. australis
U. lacinulata	0.13
U. rigida	1	0.54
U. fenestrata	1	0.27	1
U. uncialis	1	0.28	1	1
Fisher's Exact Test, Pairwise comparaison of survival between species during long-term cryopreservation test (p<0.05)
	U. australis	U. lacinulata	U. rigida	U. fenestrata	U. uncialis
U. australis
U. lacinulata	0.21
U. rigida	1	0.23
U. fenestrata	0.05	0.52	0.08
U. uncialis	1	0.51	1	0.4
